# Supplementary material for: La variété β-NaMoO2(AsO4)
Source: Acta Crystallogr Sect E Struct Rep Online. 2009 Jan 28;65(Pt 2):i11. doi: 10.1107/S1600536809002517 (PMC2968181; doi:10.1107/S1600536809002517)
Supplement: Supplementary file 2 [file e-65-00i11-Isup2.hkl]

#
# h,k,l, Fc-squared, Fo-squared, sigma(Fo-squared) and status flag
#
data_I
_shelx_title '  hlila2 in P n m a'
_shelx_refln_list_code          4
_shelx_F_calc_maximum      270.26
_exptl_crystal_F_000       536.00
_reflns_d_resolution_high  0.7840
 
loop_
 _symmetry_equiv_pos_as_xyz
 'x, y, z'
 '-x+1/2, -y, z+1/2'
 'x+1/2, -y+1/2, -z+1/2'
 '-x, y+1/2, -z'
 '-x, -y, -z'
 'x-1/2, y, -z-1/2'
 '-x-1/2, y-1/2, z-1/2'
 'x, -y-1/2, z'
 
_cell_length_a    10.1473
_cell_length_b     6.5970
_cell_length_c     7.4197
_cell_angle_alpha  90.000
_cell_angle_beta   90.000
_cell_angle_gamma  90.000
 
_shelx_F_squared_multiplier     1.000
 
loop_
 _refln_index_h
 _refln_index_k
 _refln_index_l
 _refln_F_squared_calc
 _refln_F_squared_meas
 _refln_F_squared_sigma
 _refln_observed_status
   2   0   0    17325.72    16031.29    112.36 o
   4   0   0    10741.60     9955.60    120.68 o
   6   0   0    62209.45    57565.93    391.38 o
   8   0   0     6080.16     6151.96    139.42 o
  10   0   0     1166.91     1158.07     70.72 o
  12   0   0     8654.99     8218.17    219.25 o
   2   1   0       37.51       45.01      5.86 o
   4   1   0     1315.86     1158.24     42.30 o
   6   1   0     2224.94     2189.90     53.92 o
   8   1   0     3934.72     3819.99    102.88 o
  10   1   0      783.73      835.92     50.45 o
  12   1   0     3641.21     3483.16    170.39 o
   0   2   0    71624.67    75894.45    355.76 o
   2   2   0    19004.58    18624.67    169.15 o
   4   2   0    11109.21    10873.04    150.38 o
   6   2   0    21464.64    21444.31    251.56 o
   8   2   0     7667.56     7781.77    174.79 o
  10   2   0     1033.46     1022.27     68.61 o
  12   2   0     4562.75     4722.00    184.29 o
   2   3   0     1293.45     1405.62     54.23 o
   4   3   0     2698.56     2763.00     83.21 o
   6   3   0     1662.63     1771.92     77.73 o
   8   3   0     1278.53     1393.92     78.82 o
  10   3   0     1040.53      899.84     69.43 o
  12   3   0     2893.94     3231.26    152.35 o
   0   4   0    73041.88    78756.97    495.82 o
   2   4   0     6385.78     6521.82    132.36 o
   4   4   0     4072.44     4117.93    113.11 o
   6   4   0    28746.25    28757.20    342.11 o
   8   4   0     4060.01     3757.19    140.29 o
  10   4   0      659.57      708.17     49.25 o
   2   5   0      272.57      259.38     18.16 o
   4   5   0      154.09      149.24     16.77 o
   6   5   0     1257.56     1178.73     77.28 o
   8   5   0     2250.74     2121.71    114.21 o
  10   5   0      387.05      454.69     34.38 o
   0   6   0    23681.20    23664.30    326.15 o
   2   6   0     6656.78     6597.62    171.16 o
   4   6   0     4297.43     4439.27    147.10 o
   6   6   0    12267.45    11933.18    262.25 o
   8   6   0     3699.56     3586.59    153.22 o
   2   7   0      182.39      191.22     21.76 o
   4   7   0      731.05      671.96     48.70 o
   6   7   0      768.85      790.86     61.88 o
   0   8   0    11910.83    11254.07    282.30 o
   2   8   0     1859.60     1963.61    113.91 o
   4   8   0      977.39      989.93     77.87 o
   1   0   1    16835.71    16741.77    221.44 o
   2   0   1      807.75      823.71     20.18 o
   3   0   1    62885.05    57736.09   2965.21 o
   4   0   1     4312.07     4543.98    282.73 o
   5   0   1     6749.96     6297.39    367.49 o
   6   0   1     1018.40      976.38     67.95 o
   7   0   1     3808.41     3715.44     90.01 o
   8   0   1       45.58       52.71     19.46 o
   9   0   1    16175.15    15624.11    334.29 o
  10   0   1      556.04      546.92     33.64 o
  11   0   1     3241.58     3182.30     93.03 o
  12   0   1      158.24      157.97     59.09 o
   0   1   1     7540.09     8105.69     86.21 o
   1   1   1      854.80      808.07     11.31 o
   2   1   1     1287.26     1268.89     19.69 o
   3   1   1      264.78      257.42      9.99 o
   4   1   1      138.69      169.08      6.59 o
   5   1   1       39.49       43.40      7.04 o
   6   1   1     3562.50     3561.42     48.39 o
   7   1   1      311.05      295.17     12.45 o
   8   1   1     1223.61     1206.68     67.41 o
   9   1   1     2586.19     2602.57     54.11 o
  10   1   1       36.85       29.70     10.01 o
  11   1   1      432.15      394.75     18.41 o
  12   1   1      312.68      300.44     14.65 o
   1   2   1    14985.40    15511.50    161.21 o
   2   2   1      651.08      783.45     26.33 o
   3   2   1    15703.72    14608.11    292.92 o
   4   2   1     1252.29     1239.25     37.04 o
   5   2   1     8580.47     8498.95    102.86 o
   6   2   1      382.01      376.12     21.77 o
   7   2   1     3762.66     3897.88    103.37 o
   8   2   1      515.38      452.29     43.14 o
   9   2   1     7774.08     7696.19    132.43 o
  10   2   1      484.33      469.37     26.50 o
  11   2   1     3464.73     3468.03    111.86 o
  12   2   1       60.42       53.90     38.02 o
   0   3   1     9723.14    10241.92    131.04 o
   1   3   1     1971.37     2025.55     42.57 o
   2   3   1     1074.83     1048.63     62.59 o
   3   3   1      217.18      188.90     10.11 o
   4   3   1        2.44       14.88     13.32 o
   5   3   1      354.20      338.02     18.57 o
   6   3   1     4601.37     4475.02    252.15 o
   7   3   1      662.74      633.97     33.80 o
   8   3   1      915.68      905.72     47.08 o
   9   3   1     2001.65     1927.78     71.11 o
  10   3   1       62.65       88.87     16.19 o
  11   3   1      135.25      147.22     43.85 o
  12   3   1      485.65      499.09     28.09 o
   1   4   1     5743.14     5802.34    108.76 o
   2   4   1       73.68       73.00      7.83 o
   3   4   1    26560.53    27385.95    632.69 o
   4   4   1      926.30      942.23     41.01 o
   5   4   1     4019.26     3999.92    157.02 o
   6   4   1      502.11      483.89     28.53 o
   7   4   1     2110.86     1993.88     70.23 o
   8   4   1        1.79       14.94     19.03 o
   9   4   1     9810.26     9484.55    164.46 o
  10   4   1      269.22      271.17     19.11 o
  11   4   1     2313.03     2385.25    238.83 o
   0   5   1     1235.67     1622.33     54.97 o
   1   5   1       17.01       20.22      7.96 o
   2   5   1      498.71      553.09     31.49 o
   3   5   1      219.58      220.51     14.83 o
   4   5   1        2.78      -18.07     28.60 o
   5   5   1      226.52      233.16     13.27 o
   6   5   1      884.00      887.38     46.15 o
   7   5   1       99.96      104.00     12.62 o
   8   5   1      583.51      534.89     42.51 o
   9   5   1     1527.45     1650.56    105.43 o
  10   5   1        8.09      -12.28     34.97 o
   1   6   1     5212.35     5346.87    109.02 o
   2   6   1       11.04       12.10     12.51 o
   3   6   1    10962.48    11181.79    165.40 o
   4   6   1      535.73      532.32     55.69 o
   5   6   1     3867.67     3990.64    106.52 o
   6   6   1      104.84      120.47     14.96 o
   7   6   1     2022.09     2005.48     79.60 o
   8   6   1       48.25       18.97     29.14 o
   0   7   1     2406.55     2440.49     92.11 o
   1   7   1      257.95      270.85     12.22 o
   2   7   1      269.10      235.71     18.86 o
   3   7   1      138.06      139.36     14.79 o
   4   7   1       24.50       27.67     23.32 o
   5   7   1       47.27      -35.88     46.40 o
   6   7   1     1460.28     1450.28     71.68 o
   7   7   1      321.70      346.23     22.79 o
   1   8   1     1491.94     1448.52     74.04 o
   2   8   1        0.61        0.00     34.21 o
   3   8   1     6291.10     5990.56    311.26 o
   0   0   2    49973.93    50170.53   1634.14 o
   1   0   2      968.00      857.91     15.78 o
   2   0   2    14767.99    14036.24    214.62 o
   3   0   2     1283.07     1253.93     31.34 o
   4   0   2     9233.43     8926.13    196.14 o
   5   0   2     2315.34     2371.15     51.45 o
   6   0   2    26258.95    25753.65    852.04 o
   7   0   2      826.41      887.31     80.43 o
   8   0   2     4797.75     4989.24    335.62 o
   9   0   2     1195.14     1267.12     55.27 o
  10   0   2     2257.29     2255.29     76.82 o
  11   0   2      548.94      569.51     51.52 o
  12   0   2     6457.31     6636.28    167.16 o
   1   1   2     2876.42     2828.26     27.52 o
   2   1   2     1520.06     1721.46     25.21 o
   3   1   2     3384.32     2949.64     75.96 o
   4   1   2       46.82       90.68      5.84 o
   5   1   2     4248.64     4159.91     80.19 o
   6   1   2     2476.46     2422.32     42.32 o
   7   1   2     1441.59     1428.49     53.13 o
   8   1   2      721.28      759.66     28.42 o
   9   1   2     4165.98     4034.97     67.66 o
  10   1   2      187.18      224.94     18.47 o
  11   1   2      980.32      946.43     35.87 o
  12   1   2     2171.28     2279.70     69.65 o
   0   2   2    28689.09    29338.01    271.37 o
   1   2   2      974.44     1340.42     28.17 o
   2   2   2    10925.95    11219.97    326.88 o
   3   2   2      514.44      521.02     25.54 o
   4   2   2     6874.83     7099.42     92.53 o
   5   2   2      304.24      303.11     15.62 o
   6   2   2    18331.81    18222.76    532.79 o
   7   2   2      297.30      288.23     14.33 o
   8   2   2     4401.68     4278.28    127.11 o
   9   2   2      543.24      529.54     29.95 o
  10   2   2     1832.84     1852.60     90.58 o
  11   2   2       27.60       55.50     23.75 o
  12   2   2     5174.33     5339.35    139.67 o
   1   3   2     2910.93     2973.79     41.51 o
   2   3   2      459.43      463.54     23.61 o
   3   3   2     8955.01     9275.10    109.76 o
   4   3   2       15.27       -1.75     15.85 o
   5   3   2     3188.65     3104.63     71.15 o
   6   3   2     1672.10     1607.82     56.27 o
   7   3   2     1525.82     1545.26    102.48 o
   8   3   2      428.96      438.39     24.24 o
   9   3   2     5328.52     5371.05    252.18 o
  10   3   2      218.18      212.17     27.09 o
  11   3   2      828.47      811.81     46.88 o
   0   4   2    21967.97    23020.87    188.45 o
   1   4   2       56.85       65.52     12.62 o
   2   4   2     6362.71     6179.52    204.97 o
   3   4   2      494.18      494.49     27.13 o
   4   4   2     4470.78     4246.49     87.37 o
   5   4   2      358.85      368.65     19.98 o
   6   4   2    14614.49    14479.72    176.49 o
   7   4   2      254.05      255.78     15.80 o
   8   4   2     3064.15     2929.77    211.29 o
   9   4   2      833.56      784.90     41.71 o
  10   4   2     1367.95     1376.44     75.59 o
  11   4   2      162.99      158.11     27.50 o
   1   5   2     1189.16     1261.38     35.62 o
   2   5   2      476.21      462.06     30.31 o
   3   5   2     1112.78     1134.86     79.49 o
   4   5   2       20.14       38.99     20.26 o
   5   5   2     1700.03     1669.79     83.29 o
   6   5   2     1099.67     1063.71     52.46 o
   7   5   2      588.49      569.92     31.27 o
   8   5   2      440.84      443.42     24.33 o
   9   5   2     1546.55     1399.42     81.59 o
  10   5   2      118.07      127.92     25.01 o
   0   6   2    11141.64    11302.89    164.82 o
   1   6   2       47.33       51.39     15.37 o
   2   6   2     3574.25     3583.20     93.60 o
   3   6   2       84.26      102.76     16.14 o
   4   6   2     2626.38     2568.23     84.93 o
   5   6   2       20.37       31.68     24.24 o
   6   6   2     8039.94     7704.60    210.94 o
   7   6   2      346.31      366.89     40.96 o
   8   6   2     2026.10     2128.90    260.81 o
   1   7   2      791.41      765.04     30.99 o
   2   7   2       65.54       56.19     40.10 o
   3   7   2     3585.98     3581.41    172.80 o
   4   7   2       30.42       49.76     25.28 o
   5   7   2      890.23      844.62     48.82 o
   6   7   2      535.11      539.44     29.74 o
   0   8   2     5857.76     5799.00    147.04 o
   1   8   2        5.40        7.05     15.36 o
   2   8   2     1650.40     1685.56     80.10 o
   1   0   3     1584.30     1366.55     30.01 o
   2   0   3     2895.65     2861.83     90.57 o
   3   0   3    12264.78    12456.97    231.60 o
   4   0   3     3417.77     3339.88     60.65 o
   5   0   3     6707.95     6413.31     90.48 o
   6   0   3     1754.51     1735.46     51.69 o
   7   0   3      599.18      616.06     30.86 o
   8   0   3      140.19      149.05     11.50 o
   9   0   3     4639.00     4938.74    252.17 o
  10   0   3     1085.97     1170.78     95.14 o
  11   0   3     1461.28     1643.57    102.08 o
  12   0   3     1654.68     1624.66     79.41 o
   0   1   3    23231.82    23521.74    102.89 o
   1   1   3      606.45      627.33     12.32 o
   2   1   3     6887.50     6740.61     55.92 o
   3   1   3     1058.96     1072.93     24.06 o
   4   1   3     2798.27     2706.51     44.49 o
   5   1   3      430.95      479.39     18.11 o
   6   1   3    12428.14    12103.28    205.80 o
   7   1   3     1454.56     1409.70     36.45 o
   8   1   3     3817.65     3838.32     88.05 o
   9   1   3      870.72      899.55     33.49 o
  10   1   3      460.07      449.54     19.44 o
  11   1   3      604.75      633.35     23.41 o
  12   1   3     3001.27     3194.64     76.04 o
   1   2   3      531.35      537.84     18.61 o
   2   2   3       91.98      137.93     11.02 o
   3   2   3    22590.68    22641.81    575.52 o
   4   2   3      619.60      600.35     31.14 o
   5   2   3     3912.45     4025.13    191.53 o
   6   2   3     1105.87     1093.46     49.98 o
   7   2   3      317.77      350.84     23.78 o
   8   2   3      529.79      464.28     35.79 o
   9   2   3     6551.45     6694.30    133.02 o
  10   2   3      772.55      777.04     42.07 o
  11   2   3     1195.61     1261.45     68.49 o
   0   3   3    26790.27    29200.14    700.69 o
   1   3   3       40.58       48.93      4.83 o
   2   3   3     5805.48     6055.84     91.89 o
   3   3   3      638.32      678.73     71.71 o
   4   3   3     2990.35     3119.07     71.31 o
   5   3   3      788.34      819.87     47.63 o
   6   3   3    14249.42    14525.73    170.97 o
   7   3   3      721.09      741.41     39.91 o
   8   3   3     3171.57     3130.63     89.82 o
   9   3   3      723.38      738.20     41.91 o
  10   3   3      575.71      560.17     32.71 o
  11   3   3      735.83      730.86     42.45 o
   1   4   3     1718.93     1728.71     43.78 o
   2   4   3      465.90      447.31     25.10 o
   3   4   3     8991.02     9495.94    160.45 o
   4   4   3     1003.78     1052.36     46.62 o
   5   4   3     3750.94     3780.76    130.67 o
   6   4   3     1131.53     1206.93     54.88 o
   7   4   3      577.42      638.60     36.93 o
   8   4   3       12.25       13.88     22.97 o
   9   4   3     3579.40     3491.80    108.21 o
  10   4   3      635.90      610.13     32.20 o
   0   5   3     7221.95     7236.11    166.79 o
   1   5   3      146.33      141.74      8.96 o
   2   5   3     2814.02     3020.97    143.08 o
   3   5   3      341.52      353.54     16.92 o
   4   5   3     1232.02     1331.43     58.81 o
   5   5   3      146.32      134.91     13.01 o
   6   5   3     4882.73     4822.00    114.34 o
   7   5   3      558.93      546.57     33.49 o
   8   5   3     2122.35     2032.06     82.20 o
   9   5   3      586.99      556.13     31.01 o
   1   6   3      576.57      579.34     22.99 o
   2   6   3      110.37       95.25     13.01 o
   3   6   3     7060.58     6839.58    323.83 o
   4   6   3      665.85      631.74     36.60 o
   5   6   3     1494.19     1397.65     76.53 o
   6   6   3      429.45      409.23     24.02 o
   7   6   3      217.35      239.79     27.92 o
   8   6   3       38.12      -20.64     46.13 o
   0   7   3     8578.84     8715.42    433.39 o
   1   7   3       10.41      -19.84     19.84 o
   2   7   3     1797.09     1763.75    114.27 o
   3   7   3      143.75      126.19     16.43 o
   4   7   3     1008.01      981.54    176.24 o
   5   7   3      272.02      282.80     21.06 o
   0   0   4      303.76      298.99     21.57 o
   1   0   4     4583.90     4569.30     49.00 o
   2   0   4     3449.70     3260.09     60.29 o
   3   0   4      184.84      198.80     10.51 o
   4   0   4     2763.47     2736.48     61.87 o
   5   0   4       97.19      100.25      8.43 o
   6   0   4     1681.85     1640.11     53.90 o
   7   0   4     2031.20     2056.44     63.74 o
   8   0   4      987.42      966.45     47.68 o
   9   0   4     1809.94     1765.09     68.22 o
  10   0   4     1178.98     1132.05     61.09 o
  11   0   4      525.12      463.79     29.46 o
   1   1   4     6178.93     6109.91     62.00 o
   2   1   4     1995.94     2034.44     34.67 o
   3   1   4    30926.43    30399.00    407.65 o
   4   1   4      774.80      792.16     26.68 o
   5   1   4     5366.33     5371.31     81.99 o
   6   1   4      489.88      510.15     20.19 o
   7   1   4     1177.37     1136.95     35.78 o
   8   1   4      339.23      375.49     26.11 o
   9   1   4     7452.25     7505.68    170.28 o
  10   1   4       52.98       65.29     16.89 o
  11   1   4     3006.15     3188.30    112.29 o
   0   2   4    11240.88    11099.63    184.63 o
   1   2   4     1364.45     1280.22     33.61 o
   2   2   4     1166.80     1211.08     41.31 o
   3   2   4      239.96      259.67     17.10 o
   4   2   4     1332.08     1439.14    112.92 o
   5   2   4      118.83      117.20     11.09 o
   6   2   4     7964.19     8187.21    322.05 o
   7   2   4     1116.27     1144.81     96.57 o
   8   2   4      441.00      468.01     23.96 o
   9   2   4     1838.41     1909.52     98.58 o
  10   2   4     1062.40     1155.52     59.30 o
  11   2   4      883.57      981.07     58.49 o
   1   3   4     5455.15     5533.90     66.51 o
   2   3   4     3096.35     3187.42    142.81 o
   3   3   4    26419.91    26983.93    220.84 o
   4   3   4     1356.40     1408.36     53.06 o
   5   3   4     4693.81     4751.66     99.29 o
   6   3   4      376.40      379.35     22.30 o
   7   3   4     1275.67     1293.57     58.70 o
   8   3   4      800.31      919.23     98.26 o
   9   3   4     7146.23     7284.31    269.48 o
  10   3   4      119.53       82.60     22.18 o
   0   4   4     1309.63     1429.04     65.37 o
   1   4   4     1456.01     1443.00     37.83 o
   2   4   4     2046.95     2014.14     96.04 o
   3   4   4      193.90      215.92     13.86 o
   4   4   4     1891.78     1890.03     66.13 o
   5   4   4       17.14       20.62     43.49 o
   6   4   4     1836.82     1802.97     68.73 o
   7   4   4     1193.00     1233.37     57.01 o
   8   4   4      648.17      624.38     52.58 o
   9   4   4     1369.24     1389.49     67.92 o
   1   5   4     2656.32     2698.73     56.98 o
   2   5   4      302.12      313.54     18.81 o
   3   5   4    12877.53    13115.26    179.06 o
   4   5   4      130.46      116.00     13.36 o
   5   5   4     2952.22     2932.96    169.27 o
   6   5   4      203.88      252.84     27.71 o
   7   5   4      595.53      648.47     36.26 o
   8   5   4       68.92       65.95     31.05 o
   0   6   4     2403.06     2298.77     80.31 o
   1   6   4      614.66      579.83     27.45 o
   2   6   4      332.46      317.67     18.28 o
   3   6   4      141.75      165.09     44.06 o
   4   6   4      396.12      392.44     32.09 o
   5   6   4       12.13        6.09     33.80 o
   6   6   4     2038.28     1964.02    100.26 o
   7   6   4      750.47      757.30     48.07 o
   1   7   4     1927.86     1998.63     58.71 o
   2   7   4      745.35      731.89     62.85 o
   3   7   4     9250.49     8808.81    264.23 o
   4   7   4      366.91      376.08     22.89 o
   1   0   5      377.64      355.42     13.58 o
   2   0   5      113.41      107.36      8.17 o
   3   0   5      574.97      574.38     28.21 o
   4   0   5       74.48       62.06     12.88 o
   5   0   5       60.39       55.84     20.23 o
   6   0   5      689.18      754.03     46.28 o
   7   0   5      190.91      200.36     13.70 o
   8   0   5      219.85      251.19     17.21 o
   9   0   5       18.57       17.15     25.25 o
  10   0   5      429.73      446.48     36.53 o
   0   1   5    24522.57    24233.52    134.82 o
   1   1   5      287.29      279.58      7.61 o
   2   1   5     6937.98     6718.35     79.83 o
   3   1   5        3.29        8.65      9.45 o
   4   1   5     7108.04     6858.77    139.35 o
   5   1   5      131.74      154.36      8.00 o
   6   1   5    13523.97    13112.65    253.76 o
   7   1   5      388.60      403.86     16.27 o
   8   1   5     3278.82     3241.79     73.38 o
   9   1   5        8.54       -7.95     19.15 o
  10   1   5      998.52      942.07     37.62 o
   1   2   5      117.22      122.56      8.54 o
   2   2   5      245.33      217.38     12.06 o
   3   2   5     1731.58     1762.71     58.22 o
   4   2   5       52.67       33.89     17.97 o
   5   2   5        2.18        7.20     22.16 o
   6   2   5     1060.16     1073.48     51.73 o
   7   2   5      181.72      220.39     31.39 o
   8   2   5       48.48       54.41     27.43 o
   9   2   5      581.24      594.90     35.64 o
  10   2   5      297.33      321.92     27.51 o
   0   3   5    17188.03    17702.00    183.45 o
   1   3   5     1144.23     1143.53     45.15 o
   2   3   5     5625.04     5526.56    102.88 o
   3   3   5        0.08       11.04     16.23 o
   4   3   5     5540.44     5496.00    108.93 o
   5   3   5      702.32      728.04     80.21 o
   6   3   5    10264.84    10489.38    410.42 o
   7   3   5      695.86      727.00     41.30 o
   8   3   5     2829.77     2736.47     93.20 o
   9   3   5       20.16       11.91     24.95 o
   1   4   5      368.17      375.47     13.96 o
   2   4   5       70.90       85.78     10.87 o
   3   4   5       11.26       10.66     23.82 o
   4   4   5      122.99      145.32     12.20 o
   5   4   5       69.10       78.43     18.91 o
   6   4   5      547.27      518.97     32.66 o
   7   4   5      227.25      236.94     18.92 o
   8   4   5      104.98      127.28     35.26 o
   9   4   5       20.02       33.37     27.16 o
   0   5   5    13149.89    13186.65    183.65 o
   1   5   5       58.00       65.97     12.70 o
   2   5   5     3386.69     3541.79     95.82 o
   3   5   5        0.56       33.10     19.81 o
   4   5   5     3136.27     3018.39     94.45 o
   5   5   5       19.38       -3.59     25.31 o
   6   5   5     8317.05     8467.68    164.69 o
   7   5   5      108.32      127.94     15.67 o
   1   6   5       13.06       32.71     17.69 o
   2   6   5       43.14       43.35     28.74 o
   3   6   5      211.80      189.97     16.61 o
   4   6   5       55.79       75.91     18.70 o
   5   6   5        2.30       -0.86     68.42 o
   0   7   5     6617.76     6354.38    150.49 o
   1   7   5      507.56      485.89     20.26 o
   2   7   5     2240.24     2160.88     90.68 o
   0   0   6       26.50       43.05     16.66 o
   1   0   6       44.51       52.95     12.34 o
   2   0   6      154.63      170.14     11.91 o
   3   0   6      256.67      275.58     16.77 o
   4   0   6        0.33      -17.47     18.28 o
   5   0   6      540.50      485.01     26.70 o
   6   0   6      196.74      193.06     14.06 o
   7   0   6      388.14      394.82     21.15 o
   8   0   6      225.63      223.89     25.29 o
   9   0   6     1472.42     1475.28     89.78 o
  10   0   6        0.94       27.07     48.96 o
   1   1   6     5092.47     4962.52     47.35 o
   2   1   6      772.00      817.41     32.54 o
   3   1   6    20342.51    20083.37    141.90 o
   4   1   6      826.32      803.07     35.19 o
   5   1   6     4590.07     4609.25     71.96 o
   6   1   6      100.35      108.60      9.64 o
   7   1   6     1646.10     1621.18     47.83 o
   8   1   6     1350.46     1353.20     45.70 o
   9   1   6     7573.70     8016.07    113.47 o
   0   2   6     1182.12     1119.95     49.29 o
   1   2   6      499.39      470.93     17.22 o
   2   2   6       84.95       95.28     15.31 o
   3   2   6      394.76      407.78     26.90 o
   4   2   6       22.86       21.19     29.09 o
   5   2   6       25.34       13.40     21.99 o
   6   2   6       62.64       67.40     10.83 o
   7   2   6      501.71      510.42     28.48 o
   8   2   6      229.36      228.56     17.64 o
   9   2   6     1814.35     1852.65     79.29 o
   1   3   6     3797.31     3682.10     80.10 o
   2   3   6     1228.53     1144.66     54.32 o
   3   3   6    12754.67    12748.91    175.96 o
   4   3   6     1128.78     1233.49    189.90 o
   5   3   6     3695.30     3737.94    101.77 o
   6   3   6       42.07       65.94     32.97 o
   7   3   6     1206.51     1212.65    179.81 o
   8   3   6     1491.79     1453.04     71.70 o
   0   4   6       25.56       30.57     19.95 o
   1   4   6      111.83      108.68      8.66 o
   2   4   6       59.35       79.20     15.62 o
   3   4   6      182.99      183.38     14.17 o
   4   4   6        2.25      -12.53     19.59 o
   5   4   6      176.51      172.63     15.76 o
   6   4   6       65.33       45.33     51.81 o
   7   4   6      410.62      456.29     37.29 o
   1   5   6     2782.12     2792.68     64.40 o
   2   5   6      270.06      272.27     17.58 o
   3   5   6    12852.84    12685.01    275.10 o
   4   5   6      288.97      309.40     19.69 o
   5   5   6     2713.77     2860.91     99.24 o
   6   5   6       55.38       24.93     29.07 o
   0   6   6       60.02       63.72     39.62 o
   1   6   6       67.05       78.62     10.02 o
   2   6   6       72.29       64.14     30.41 o
   3   6   6      200.67      158.81     23.47 o
   1   0   7      533.71      578.00     26.41 o
   2   0   7      965.20      926.35     47.82 o
   3   0   7     3125.61     3102.75     87.05 o
   4   0   7       27.98       47.01     30.27 o
   5   0   7     1652.36     1683.48     68.44 o
   6   0   7      859.48      890.41     49.21 o
   7   0   7       45.72       74.10     47.51 o
   8   0   7     1362.41     1260.01     60.46 o
   0   1   7    16367.39    16152.99    135.20 o
   1   1   7     1231.97     1259.99     29.53 o
   2   1   7     3452.05     3453.36     63.44 o
   3   1   7      239.58      233.08     13.13 o
   4   1   7     1714.42     1681.99     46.74 o
   5   1   7      259.99      263.34     13.09 o
   6   1   7    10679.24    10735.16    133.24 o
   7   1   7     1740.50     1738.05     52.05 o
   8   1   7     2431.24     2520.41    111.29 o
   1   2   7      155.96      143.18      8.82 o
   2   2   7       41.01       56.02     32.62 o
   3   2   7     3108.34     3169.20     90.94 o
   4   2   7      330.43      342.94     33.48 o
   5   2   7     1110.78     1117.48     54.88 o
   6   2   7      910.18      951.35     62.74 o
   7   2   7        0.48        0.24     29.16 o
   8   2   7      274.00      258.06     21.41 o
   0   3   7     9884.31     9633.02    159.50 o
   1   3   7     1126.72     1109.62     44.49 o
   2   3   7     2490.46     2464.24    215.75 o
   3   3   7      156.96      164.85     15.68 o
   4   3   7     1128.97     1054.24     72.36 o
   5   3   7      253.77      257.49     18.14 o
   6   3   7     6764.88     6915.44    309.06 o
   7   3   7     1508.88     1597.15     82.76 o
   1   4   7      352.83      363.69     14.92 o
   2   4   7      293.75      336.08     22.11 o
   3   4   7     2130.50     2024.24     84.98 o
   4   4   7       81.12       98.21     19.03 o
   5   4   7     1077.48     1080.01     54.18 o
   6   4   7      554.11      579.01     42.50 o
   0   5   7    11007.43    10948.34    191.85 o
   1   5   7      751.17      737.62     32.50 o
   2   5   7     2152.74     2073.18    154.42 o
   3   5   7      124.05      101.85     29.02 o
   4   5   7     1234.98     1248.32     64.94 o
   0   0   8     2767.85     2546.50    118.61 o
   1   0   8     1052.20      975.54     41.39 o
   2   0   8     1322.43     1340.38     88.79 o
   3   0   8      239.22      240.09     17.52 o
   4   0   8      427.59      496.91     34.94 o
   5   0   8      774.40      713.04     41.71 o
   6   0   8     1756.84     1626.78     76.78 o
   1   1   8     1694.77     1695.23     35.12 o
   2   1   8     1307.03     1349.86     53.34 o
   3   1   8     4665.59     4786.31     82.34 o
   4   1   8     1921.50     1910.80     55.30 o
   5   1   8     1680.26     1664.50     54.57 o
   6   1   8      233.33      231.63     35.72 o
   0   2   8     5283.11     5447.52    124.81 o
   1   2   8      238.18      254.12     11.67 o
   2   2   8      795.29      744.98     41.41 o
   3   2   8      177.16      152.59     15.61 o
   4   2   8      212.72      179.58     28.75 o
   5   2   8      154.15      151.01     16.29 o
   6   2   8     3095.58     3207.64    107.48 o
   1   3   8     1116.33     1064.23     38.69 o
   2   3   8      742.48      698.22     41.83 o
   3   3   8     2933.57     3041.10    127.44 o
   4   3   8     1280.53     1236.48     64.94 o
   5   3   8     1215.18     1206.27     72.28 o
   0   4   8     2489.25     2386.41     92.56 o
   1   4   8      474.16      457.11     19.39 o
   2   4   8     1009.15     1033.81     81.62 o
   3   4   8      131.67      123.98     62.35 o
   1   0   9     2068.19     2205.97     62.20 o
   2   0   9      920.14      876.02     70.02 o
   3   0   9     3269.82     3269.39    126.12 o
   4   0   9      353.33      364.70     23.07 o
   0   1   9     3174.88     3226.69     75.46 o
   1   1   9      679.30      732.13     20.34 o
   2   1   9      761.71      761.96     28.92 o
   3   1   9       57.71       69.53     12.04 o
   1   2   9     1795.47     1780.91     57.67 o
   2   2   9      555.79      519.41     66.98 o
 
